# Supplementary material for: A Real-World Data Analysis on Feline Chronic Kidney Disease in Greece: Clinical Profiles, Comorbidities, and Quality of Life
Source: Vet Sci. 2026 Feb 15;13(2):192. doi: 10.3390/vetsci13020192 (PMC12945146; doi:10.3390/vetsci13020192)
Supplement: Supplementary file 1 [file vetsci-13-00192-s001.zip]

Archive with 1 entries (1 files):
- vetsci-4123627-supplementary.pdf
